# Supplementary material for: Apparent Yield Stress of Sputum as a Relevant Biomarker in Cystic Fibrosis
Source: Cells. 2021 Nov 10;10(11):3107. doi: 10.3390/cells10113107 (PMC8619720; doi:10.3390/cells10113107)
Supplement: Supplementary file 1 [file cells-10-03107-s001.zip]

Archive with 1 entries (1 files):
- cells-1440754-supplementary.pdf
